# Supplementary material for: Simulation of between Repeat Variability in Real Time PCR Reactions
Source: PLoS One. 2012 Nov 26;7(11):e47112. doi: 10.1371/journal.pone.0047112 (PMC3506646; doi:10.1371/journal.pone.0047112)
Supplement: Algorithm S1 — The algorithm provided (generator_v6X_15.r) is written in R, a free software environment for statistical computing and graphics ( http://www.r-project.org/ ). The file is intended to be loaded as ‘source R code’ into the algorithm and contains a single function (generate.pcr()) with the following arguments:mu.i: numerical. The desired average initial targets per reaction.output: character. The type of algorithm output to be returned: “i” for cycle target copies, “e” for cycle efficiencies, “f” for cycle fluorescence values or “p” for the bilinear model parameters (default is “i”).Emax: numerical. The desired initial reaction efficiency (default is 1.95).cycles: numerical. The desired number of PCR cycles (default is 60).primers: numerical. The desired primer concentration in the final reaction volume, in M (default is 260).vol: numerical. The desired reaction volume in L (default is 25).plots: logical. If true, the plots are produced that visualize the output (default is FALSE).variation: The desired types of variation to be used in the simulation process. Its value shoudl be either 0 or “E” for variation, “En” for random error, “i” for variation (pipetting error), “p” for primer variation, “s” for side reactions, “a” for kinetic variation or a vector with any combination of these (e.g. c(“E”,“i”)). Default is c (“En”, “E”, “i”, “p”, “s”, “a”).baseline: logical. If true, a random baseline is added to each generated curve (default is FALSE)Cq: logical. If true, an additional analysis is performed on the simulated reactions and the results are reported (Default is FALSE). OutputA matrix of 100 columns and as many rows as there are cycles in the simulation (default is 60). Each column contains a single simulated reaction. The actual output depends on the user input (argument output): if “i” was specified the number of amplicons present at the end of each cycle is returned, if “e” was specified the efficiency value of each cycle is returned, if “f” was specified the flu [file pone.0047112.s002.tar]

  #############################################
  ##        AMPLIFICATION SIMULATION         ##
  #############################################
  #############################################           #comes with plot & parameter output functionality
  ##version 6.14 is identical to 6.13 except ##
  ## the a1-a2 relations have been redefined ##
  ## taking heteroskedasticity into account  ##
  #############################################

##LEGENDA                     
##mu.i    = average initial targets per reaction
##output  = "i" for cycle target copies, "e" for cycle efficiencies, "f" for cycle fluorescence values  or "p" for the uncerlying parameters
##Emax    = initial reaction efficiency
##cycles  = number of PCR cycles
##primers = final primer conc in �M
##vol     = reaction volume in �L
##plots   = TRUE for output plots
##variation= either 0 or "E" for Emax variation, "En" for En random error, "i" for i0 variation, "p" for primer variation, "s" for side reactions, "a" for kinetic variation (parameter a1-a2) or a vector with any combination of these (e.g. c("E","i"))
##baseline= TRUE for adding a baseline
##Cq      = TRUE for performing a Cq analysis on the simulated reactions & reporting results

generate.pcr <- function(mu.i,output="i",Emax=1.95,cycles=60,primers=260,vol=25,plots=FALSE, variation=c("En","E","i","p","s","a"), saturation=TRUE ,noise=TRUE , baseline=FALSE, Cq=FALSE){	

################################################################################
## Prologue: defining functions and constants
################################################################################

n<-100            #the number of repeats we will generate
Na<-6.02214179e23 #Avogadro's number
           
alpha<-1.2*1.169516e-09                 #Fluorescence of a single amplicon
mu.prim<- primers*10^-9*Na*vol*10^-6  #number of primers in reaction: primer conc in nM (E-09) and vol in �l (E-06)
  
#The Bilinear model as a function
  Bob<-function(n,b){return(b[6]+b[5]*log(exp((b[1]*(n-b[4])^2+b[2]*(n-b[4]))/b[5])+exp(b[3]*(n-b[4])/b[5])))}
#the first phase only as a function
  Bert<-function(n,l){return(l[1]+n*l[2]+l[3]*n^2)}
#The functions that hold the relation between E, a1 and a2
  Etoa1<-function(E){return(-0.01048599+E*0.01021974-0.00263564*E^2)}
  a1toa2<-function(a1){return(-3.967847e-08+a1*4.056067e-05+1.165667e-01*a1^2)}  
################################################################################
## Stage One: create repeats and add variation
################################################################################

#initial copy number
  if(any(variation=="i")){  
    i<-rpois(n,mu.i)          #the probability of a certain number of molecules to be present in a reaction pipetted from this solution can be calculated according to the Poisson distribution
  }else{
    i<-rep(mu.i,times=n)}     #DO NOT WANT variation 
#Max efficiency 
  if(any(variation=="E")){  
    Esd<-0.0075               #alternativly: 0.005+exp(22-15*Emax) #or# 0.252-0.123*Emax    #in stead of a fixed sd of 0.01
    Ems<-rnorm(n,mean=Emax,sd=Esd)
  }else{
    Ems<-rep(Emax,times=n)}   #DO NOT WANT variation  
#number of primer molecules
  if(any(variation=="p")){  
    iprim<-rpois(n,mu.prim)
  }else{
    iprim<-rep(mu.prim,times=n)} #DO NOT WANT variation
#Verocity of the side reactions (ie primers consumed by processes other than amplification)
  if(any(variation=="s")){
    corfac<-359166}   
#set the size of the random error on En (if necessary)
  if(any(variation=="En")){  
    Ensd<-0.03} 
#Complile PCR generation grid
  scaffold<-matrix(c(i,Ems,iprim),nrow=3,ncol=n,byrow=TRUE)
  rownames(scaffold)<-c("i","Emax","iprim")

################################################################################
## Stage two: actual PCR generation
################################################################################

#before starting we generate the reference value mu.sloa
    mu.sloa<-Etoa1(Emax)

#The PCR generation function:
    efficiency.generator <-function(r){ #r is of the form c(i,Emax,iprim)
        #We start assuming non limiting conditions
          twophase<-FALSE

        #generate the bilinear parameters:
          #first phase
          if(any(variation=="a")){
            sloa<-mu.sloa+rnorm(1,mean=0,sd=0.00006)        #first slope parameter (quadratic)
            slob<-a1toa2(sloa)+rnorm(1,mean=0,sd=2e-9)
          }else{
            sloa<-mu.sloa
            slob<-a1toa2(sloa)}                                #+rnorm(1,mean=0,sd=2e-8)
          int<-log(log(r[2]))                                         #intercept
          lp<-c(int,sloa,slob)
       #create side reaction
         if(any(variation=="s")){
          nomnom<-0.988-(slob*corfac)  #1-percentage of primers that is lost due to aspecific reactions
          }else{
          nomnom<-1} #DO NOT WANT side reactions
       #Inital conditions (cycle zero)
          Ic<-r[1]                  #initial copies
          Fc<-Ic*alpha              #initial fluorescence
          Ec<-exp(exp(Bert(Fc,lp))) #initial Efficiency
          Pc<-r[3]                 #initial primers
       #create output vectors (first cycle values)
         Iffi<-Ic  #absolute copy number
         Effi<-Ec  #absolute efficiency
       #create primer limiting condition-switch
         Prlim <-  0.25*Pc        #second phase starts when 90% of primers has been consumed BUT for a smooth transition we should prep all parameters once we've reached 75% (i.e. only 25% remaining)
      #repeat process for every other cycle
      for(i in 2:cycles){
        if(Pc<=Prlim){      
        ##IF PRIMERS ARE LIMITING
        Ic<-Ic*Ec               #use efficiency to calculate copy number of current cycle
          Iffi<-append(Iffi,Ic) #store absolute copy number
        Fc<-Ic*alpha
        Pc<-(Pc-(tail(Iffi,n=1)-tail(Iffi,n=2)[1]))*nomnom   #update current primer amount: subtract with number of copies that have been made (= difference between current number of copies ( tail(Ic, n1) ) and number of copies at the end of the previous cycle ( tail(Ic,n=2)[1] ) + take into account primer loss due to aspecific reactions
          if(!isTRUE(twophase)){#calculate full bilinear model (we do this only once, not every cycle, hence the if statement)
            a3<--0.04          
            Fp<-1.2*Ic*alpha         #Since the phase change happens @ ~90% total fluo, since we've hit 75% of practical max it follows that 90% = 90*(Ic/75) ~ 1.2*Ic
            a1<-sloa+2*Fp*slob    #Linear term is affected by the Fc-displacement: int + a1*(x+Fc) + a2*(x+Fc)^2 <=> (int+a1*Fc+a2*crx^2) + x * (a1+2*Fc*a2) + a2*x^2 
            a2<-slob                 #quadratic term is not affected by the Fc-displacement (supra)
            eta<--8.5
            chi<- log(log(r[2]))-eta*log(exp((a2*Fp^2-a1*Fp)/eta)+exp(-a3*Fp/eta))
            lp2<-c(a2,a1,a3,Fp,eta,chi)
            twophase<-TRUE} #prevent unecessary recalculation of all parameters
        Ec<-exp(exp(Bob(Fc,lp2)))
        if(any(variation=="En")){
          Ec<-1+(Ec-1)*rnorm(1,mean=1,sd=Ensd)}  
        Effi<-append(Effi,Ec) #store absolute efficiency
        
        }else{
        ##PRIMERS NOT LIMITING
        Ic<-Ic*Ec               #use efficiency to calculate absolute copy number of current cycle
          Iffi<-append(Iffi,Ic) #store absolute copy number
        Fc<-Ic*alpha
        Pc<-(Pc-(tail(Iffi,n=1)-tail(Iffi,n=2)[1]))*nomnom   #update current primer amount: subtract with number of copies that have been made (= difference between current number of copies ( tail(Ic, n1) ) and number of copies at the end of the previous cycle ( tail(Ic,n=2)[1] ) + take into account primer loss due to aspecific reactions
        Ec<-exp(exp(Bert(Fc,lp)))
        if(any(variation=="En")){
          Ec<-1+(Ec-1)*rnorm(1,mean=1,sd=Ensd)}  
        Effi<-append(Effi,Ec)} #store absolute efficiency
      }#END of the for loop  
    if(isTRUE(twophase)){
      return(c(Effi,Iffi,lp,lp2))     #also return the parameters of the full bilinear model
    }else{
    return(c(Effi,Iffi,lp,NA,NA,NA,NA,NA,NA))            #return first phase parameters only
    }
    }#END of the generator function

#Application of the PCR generation function
allofit<-apply(scaffold,2,efficiency.generator)
#split results into two matrices
eees<-allofit[1:cycles,]
iiis<-allofit[(cycles+1):(2*cycles),]
if(any(!is.na(allofit[(2*cycles+4),]))){
  lps<-allofit[(2*cycles+1):(2*cycles+9),]  #return bilinear model if any of the bilinear prarmeters in NOT NA
  rownames(lps)<-c("int","sloa","slob","a2","a1","a3","ipt","eta","chi")
}else{
  lps<-allofit[(2*cycles+1):(2*cycles+3),]
  rownames(lps)<-c("int","sloa","slob")}
################################################################################
## Stage Three: making the baseline + Camera Noise
################################################################################

######Baseline
  if(isTRUE(baseline)){         #generating a random baseline
  Y0<-rnorm(n,mean=200,sd=30)
  Ys<-rnorm(n,mean=0.7,sd=0.2)
  }else{                        #DO NOT WANT baseline
  Y0<-rep(0,times=n)
  Ys<-rep(0,times=n)
  }
######Camera noise
  if(isTRUE(noise)){            #generating camera noise
  cnoise<-matrix(nrow=n,ncol=cycles,data=rnorm(n*cycles,mean=0,sd=1.75))
  }else{                        #DO NOT WANT camera noise
  cnoise<-matrix(nrow=n,ncol=cycles,data=rep(0,times=n*cycles))
  } 
  basl<-sapply(c(1:n),function(y){return(cnoise[y,]+Y0[y]+Ys[y]*c(1:cycles))})

################################################################################
## Stage four: Generate alpha non-saturation
################################################################################

if(!isTRUE(saturation)){alphas<-rnorm(n,mean=0.05,sd=0.005)
                       alphas<-alpha*alphas 
                      }else{
                      alphas<-rep(0,times=n)}

################################################################################
## Stage five: Generate Fluorescence values
################################################################################

dye.function<-function(x){
                #generate cycle specific saturations
                ratios<-sybrcount/iiis[,x]                  #calculate the sybr-to-amplicon ratio for each cycle
                ratios[which(ratios>=40)]<-40               #if the ration is larger than 40 saturation is not affected
                saturation<-alpha-alphas[x]*(1-ratios/40)   #calculate the cycle saturation using the "random final saturations" generated above.
                #now calculate flourescene for each cycle
                fluor<-iiis[,x]*saturation    
                return(fluor)}
#execute command!
  simulations<-sapply(c(1:n),function(y){return(basl[,y]+dye.function(y))}) #multiply each chain of copynumbers with its dedicated alpha and add its baseline

################################################################################
## Stage six: Cq analysis (optional)
################################################################################
if(isTRUE(Cq)){
  #Calculate Cq (sdm) values from fluorescence data
  #step one: defgine Cq calculation function
  getCq<-function(x){ #using sloped richatds logistic function (as in FPK analysis)
    #make Cq extraction function (using Richards 5 parametric logistic function)
      fluo<-as.numeric(na.omit(x))            #remove possible NAs from the reaction dataset
      endd<-length(fluo)                      #number of cycles run
      cycles<-c(1:endd)                       #generate cycle numbers
    ##get initial values (we use initial values from 4PLM and use g = 1 and s = 0.1)
      sp<-try(getInitial(fluo~SSfpl(cycles,a,d,xmid,b),data=data.frame(cycles,fluo)),silent=TRUE)
      if(inherits(sp, "try-error")){sp<-c(NA,NA,NA,NA)}
      sp<-c(sp[1],0.1,sp[2],sp[3],1/sp[4],1)
      names(sp)<-c("y0","s","fmax","xmid","b","g")
    ##define model function
      fRichL<-function(x,p){return(p[3] + p[2]*x + (p[1] - p[3]) / (1 + (2^(1/p[6])-1) * exp(p[5]*(x-p[4])))^(p[6]))}
    ##define Residual Sum of Squares function for nls.lm
      sRRs<-function(m){resi<-fluo-fRichL(cycles,m)
                        return(resi)}
    ##fit model to data: first try standard algorithm
      library(minpack.lm)
      sp<-try(nls.lm(par=sp,fn=sRRs)$par,silent=TRUE)
      if(inherits(sp, "try-error")){
          sp<-c(NA,NA,NA,NA,NA,NA)
           }
      names(sp)<-c("y0","s","fmax","xmid","b","g")
    #Second derivative maxima aka the Cq value(s)
        sdm<-as.numeric((sp[5]*sp[4]+log(-(1/2)*(-1-3*sp[6]+sqrt(1+6*sp[6]+5*sp[6]^2))/(sp[6]^2*(2^(1/sp[6])-1))))/sp[5])
        sdm2<-as.numeric((sp[5]*sp[4]+log((1/2)*(1+3*sp[6]+sqrt(1+6*sp[6]+5*sp[6]^2))/(sp[6]^2*(2^(1/sp[6])-1))))/sp[5])
    #output
      return(sdm)}
##step two: apply function to generated fluorescence values
    Cqs<-apply(simulations,2,getCq)
  #calculate statistics
    mCq <-mean(Cqs)
    sdCq<-sd(Cqs)
  #calcualte prediction and confidence intervals
    cint<-sdCq * (1-0.95)/2 * 1/sqrt(n)
    pint<-qt((1+0.95)/2,df=n-1)* sdCq * sqrt(1+(1/n))
##step three: use threshold to calculate Cq's  
    get.Ct<-function(fluo,threshold,RCt){
       cycles<-c(1:length(fluo))
        smother<-splinefun(cycles,fluo,method="fmm")
        Ct<-optimize(function(x){return(abs(threshold-smother(x)))},interval=c(RCt-3,RCt+3))$minimum  #limit search to a small window to avoid local minima
        return(Ct)}
    Cts<-apply((simulations-basl),2,get.Ct,threshold=floor(mean(simulations[floor(mCq),])),RCt=mCq)      #we use the average fluorescence value in at the sdm as treshold
    
  #calculate statistics
    mCt <-mean(Cts)
    sdCt<-sd(Cts)
  #calcualte prediction and confidence intervals
    ctint<-sdCt * (1-0.95)/2 * 1/sqrt(n)
    ptint<-qt((1+0.95)/2,df=n-1)* sdCt * sqrt(1+(1/n))
    
}#end of if statement


################################################################################
## Stage seven: plotting
################################################################################

if(isTRUE(plots)){
##plotting preparations
  #calculate the mean amplification curve
  meanfn<-rowMeans(simulations)
  sdfn  <- sapply(c(1:cycles),function(x){return(sd(simulations[x,]))})
  #calculate the borders of the confidence interval
  p <- 0.95
  cupp <- meanfn +  sdfn * (1-p)/2 * 1/sqrt(n)  #upper confidence limit
  clow <- meanfn -  sdfn * (1-p)/2 * 1/sqrt(n)  #lower confidence limit
  #calculate the borders of the prediction interval
  p <- 0.95                 #95% prediction interval
  Tp<-  qt((1+p)/2,df=n-1)  # (1+p)/2 quantile of the T distribution with n-1 degrees of freedom
  pupp <- meanfn + Tp * sdfn * sqrt(1+(1/n))  #uppper prediction limit
  plow <- meanfn - Tp * sdfn * sqrt(1+(1/n))  #lower prediction limit

  #calculate the mean efficiency curve
  meanen<-rowMeans(eees)
  sden  <- sapply(c(1:cycles),function(x){return(sd(eees[x,]))})
  #calculate the borders of the confidence interval
  p <- 0.95
  cuppe <- meanen +  sden * (1-p)/2 * 1/sqrt(n)  #upper confidence limit
  clowe <- meanen -  sden * (1-p)/2 * 1/sqrt(n)  #lower confidence limit
  #calculate the borders of the prediction interval
  p <- 0.95                 #95% prediction interval
  Tp<-  qt((1+p)/2,df=n-1)  # (1+p)/2 quantile of the T distribution with n-1 degrees of freedom
  puppe <- meanen + Tp * sden * sqrt(1+(1/n))  #uppper prediction limit
  plowe <- meanen - Tp * sden * sqrt(1+(1/n))  #lower prediction limit


##make the plots
##first window: fluo plots 
  x11(14,7)
  par(mfrow=c(1,2))
  #fluo plot
  plot(meanfn~c(1:cycles),ylab="FU",xlab="Cycle",type="l",col="black",main="V6-08 Fluorecence",ylim=c(0,max(pupp)))
  lines(cupp,col="green3",lty=2)
  lines(clow,col="green3",lty=2)
  lines(pupp,col="red",lty=2)
  lines(plow,col="red",lty=2)
  #fluo plot in log
  plot(log10(meanfn)~c(1:cycles),ylab="FU",xlab="Cycle",type="l",col="black",main="V6-08 Fluorecence (log)",ylim=c(0,max(log10(pupp))))
  lines(log10(cupp),col="green3",lty=2)
  lines(log10(clow),col="green3",lty=2)
  lines(log10(pupp),col="red",lty=2)
  lines(log10(plow),col="red",lty=2)
if(isTRUE(Cq)){
  abline(v=mCt,col="grey50",lty=3)
    abline(v=mCt-ptint,col="grey80",lty=3)
    abline(v=mCt+ptint,col="grey80",lty=3)
    abline(h=log10(floor(mean(simulations[floor(mCq),]))))}

###second plot: Efficiencies
  x11(14,7)
  par(mfrow=c(1,2))
  #Effi plot
  plot(meanen~c(1:cycles),ylab="E",xlab="Cycle",type="l",col="black",main="V6-08 Efficiency")
  lines(cuppe,col="green3",lty=2)
  lines(clowe,col="green3",lty=2)
  lines(puppe,col="red",lty=2)
  lines(plowe,col="red",lty=2)
  #Effi plot double log
  plot(log(log(meanen))~meanfn,ylab="E",xlab="Cycle",type="l",col="black",main="V6-08 Efficiency (ln�)")
  lines(x=meanfn,y=log(log(cuppe)),col="green3",lty=2)
  lines(x=meanfn,y=log(log(clowe)),col="green3",lty=2)
  lines(x=meanfn,y=log(log(puppe)),col="red",lty=2)
  lines(x=meanfn,y=log(log(plowe)),col="red",lty=2)

###third plot: overplot
  x11()
  plot(simulations[,1]~c(1:cycles),ylab="FU",xlab="Cycle",type="l",col="black",main="V6-08 individual reactions",ylim=c(0,max(simulations[cycles,])))
  apply(simulations,2,lines)
  lines(rowMeans(simulations),col="red")

}#END of the plotting section

################################################################################
## Stage eight: output
################################################################################
if(isTRUE(Cq)){ #report results from Cq analysis
  message(paste("mean Cq (sdm) observed:",round(mCq,digits=2),"+/-",round(cint,digits=5),"(95% confidence interval)",sep=" "))
  message(paste("observed Cq (sdm) standard deviation:",round(sdCq,digits=2),sep=" "))
  message(paste("95% prediction interval:",round(mCq,digit=2),"+/-",round(pint,digits=2),sep=" "))
  message("------------------------")
  message(paste("mean Cq (treshold) observed:",round(mCt,digits=2),"+/-",round(ctint,digits=5),"(95% confidence interval)",sep=" "))
  message(paste("observed Cq (treshold) standard deviation:",round(sdCt,digits=2),sep=" "))  
  message(paste("95% prediction interval:",round(mCt,digit=2),"+/-",round(ptint,digits=2),sep=" "))}

if(output=="p"){return(lps)}
if(output=="e"){return(eees)}
if(output=="i"){return(iiis)}
if(output=="sim"){return(rbind(simulations,lps,Y0,Ys))
}else{
return(simulations)}


################################################################################
## That's all folks
################################################################################
}#END of the function
